# Supplementary material for: Excess Potassium Promotes Autophagy to Maintain the Immunosuppressive Capacity of Myeloid-Derived Suppressor Cells Independent of Arginase 1
Source: Cells. 2024 Oct 19;13(20):1736. doi: 10.3390/cells13201736 (PMC11505641; doi:10.3390/cells13201736)
Supplement: Supplementary file 1 [file cells-13-01736-s001.zip]

Archive with 1 entries (1 files):
- cells-3142755-supplementary.pdf
